# Supplementary material for: Rapid and Simple Detection of Burkholderia gladioli in Food Matrices Using RPA-CRISPR/Cas12a Method
Source: Foods. 2023 Apr 24;12(9):1760. doi: 10.3390/foods12091760 (PMC10178126; doi:10.3390/foods12091760)
Supplement: Supplementary file 1 [file foods-12-01760-s001.zip]

Archive with 1 entries (1 files):
- foods-2350946-supplementary.pdf
